# Supplementary material for: Distinct Immunophenotypic Features in Patients Affected by 22q11.2 Deletion Syndrome with Immune Dysregulation and Infectious Phenotype
Source: J Clin Med. 2023 Dec 8;12(24):7579. doi: 10.3390/jcm12247579 (PMC10743584; doi:10.3390/jcm12247579)
Supplement: Supplementary file 1 [file jcm-12-07579-s001.zip]

Archive with 1 entries (1 files):
- jcm-2721715-supplementary.pdf
